# Supplementary material for: The role of OncoSnoRNAs and Ribosomal RNA 2’-O-methylation in Cancer
Source: RNA Biol. 2021 Nov 14;18(Suppl 1):61–74. doi: 10.1080/15476286.2021.1991167 (PMC8677010; doi:10.1080/15476286.2021.1991167)
Supplement: Supplemental Material [file KRNB_A_1991167_SM3504.xlsx]

## Sheet: residue annotation
rRNA	Residue	Position		snoRNA guide (SNORD)		Marcel et al. (2020)		Krogh et al. (2020)						Erales et al. (2017)		Sharma et al. 2017		Krogh et al. (2016)				Natchiar et al.
								Tissues				Cells		HeLa (cut off 0.85)		HCT116 (cut off 65%)		HeLa		HCT116
		New	Old	Name	Reglation in cancer	C-score IQR	IQR Group	DLBCL Mean RMS (cut off 0.85)	RLN Mean RMS (cut off 0.85)	Annotation		Mean RMS (cut off 0.85)	Annotation	Mean MethScore (cut off 0.85)	Fractionaly methylated	p53 + /+	p53 −/−	RMS (cut off 0.85)	Fractionaly methylated	RMS (cut off 0.85)	Fractionaly methylated	Human specific	Bacteria concerved	Not predicted
18S	A	27		27		85-95	variable	0.959199	0.969442			0.950127		0.941482		0.88	0.83	1		0.99		27
18S	A	99		57		85-95		0.936189	0.94945			0.942452		0.86959		0.83	0.78	0.98		0.97
18S	U	116		42A, 42B	up	85-90	variable	0.952139	0.963828			0.937328		0.905328		0.8	0.72	0.95		0.92		116
18S	U	121		4A, 4B		80-90		0.943265	0.963748			0.940181		0.94649		0.92	0.89	0.97		0.91		121
18S	A	159		45A, 45C		>90		0.975944	0.982431			0.952885		0.913332		0.87	0.79	0.98		0.99		159
18S	A	166		44	up in PCa and HCC/down in Bca	>90		0.972843	0.98157			0.980201		0.896738		0.79	0.75	1		0.99		166
18S	U	172		45A, 45B		85-95		0.877036	0.935352		affected	0.866919		0.920335		0.83	0.78	0.96		0.84	fractional
18S	C	174		45C		85-90		0.768961	0.858591	fractional	affected	0.737509	fractional	0.750767	fractional	0.83	0.78	0.56	fractional	0.74	fractional	174
18S	U	354						0.743028	0.859846	fractional	affected	0.371272	fractional
18S	U	428		68		85-95	variable	0.939489	0.965631			0.920998		0.851203		0.8	0.72	0.88	fractional	0.85	fractional
18S	G	436		100		<80	variable	0.522185	0.620005	fractional	affected	0.252992	fractional	0.941463		0.89	0.9	0.58	fractional	0.73	fractional
18S	C	462		14, 14A, 14B, 14C, 14D, 14E	up	>90		0.703555	0.529133	fractional		0.751545	fractional	0.930061		0.85	0.84	0.85	fractional	0.87
18S	A	468		83A		80-90	variable	0.868089	0.935096		affected	0.933178		0.893423		0.8	0.76	0.99		0.96
18S	A	484		16		80-90	variable	0.946903	0.945402			0.945275		0.858128		0.73	0.62	0.98		0.98		484
18S	G	509		11, 11B		80-90		0.895278	0.893376			0.899276		0.918069		0.87	0.86	0.97		0.96		509
18S	A	512		70		80-90	variable	0.974926	0.981397			0.974778		0.861049		0.75	0.65	0.94		0.97
18S	C	517		56, 56B	down	85-95		0.935915	0.948601			0.958255		0.943875		0.91	0.89	0.99		0.99		517
18S	A	576		93		>90	variable	0.884274	0.929034		affected	0.95466		0.979566		0.95	0.96	0.89		0.92
18S	A	590		62A, 62B		85-95		0.941139	0.929815			0.929757		0.912412		0.78	0.71	0.99		0.89
18S	G	601		85, 103A, 103B		85-95		0.949523	0.955846			0.955982		0.933352		0.81	0.77	0.99		0.96
18S	U	627		65		80-90	variable	0.926388	0.945115			0.861467		0.937761		0.88	0.86	0.98		0.97
18S	G	644		54		>90		0.948215	0.948891			0.9445		0.950566		0.92	0.87	0.92		0.93		644
18S	A	668		36, 36A, 36B	up	85-95	variable	0.798329	0.811043	fractional		0.919958		0.903198		0.84	0.79	0.94		0.95		668
18S	G	683		19, 19B	up	>90		0.870711	0.937043		affected	0.792097	fractional	0.964847		0.95	0.86	0.99		0.96		683
18S	C	797		ZL107		<80	variable	0.840527	0.821847	fractional		0.793481	fractional	0.888569		0.73	0.66	0.85	fractional	0.76	fractional
18S	U	799		105, 105B	up	80-90	variable	0.945988	0.949733			0.940832		0.942577		0.91	0.86	0.99		0.97
18S	G	867		98		85-95	variable	0.821566	0.857073	fractional	affected	0.504047	fractional	0.766839	fractional	0.64	0.64	0.73	fractional	0.66	fractional
18S	A	1031		59A, 59B		85-95		0.962952	0.972686			0.966961		0.958777		0.91	0.88	0.95		0.95		1031
18S	C	1272		66	up	80-90	variable	0.767393	0.827951	fractional		0.673468	fractional	0.458248	fractional	0.35	0.32	0.6	fractional	0.41	fractional
18S	U	1288		110		80-90		0.924257	0.949742			0.881375		0.890388		0.85	0.8	0.96		0.98
18S	Ψ	1326		33	up	>90		0.935377	0.952622			0.940541		0.923786		0.84	0.83	0.99		0.97
18S	G	1328		32A, 32B		80-90		0.930396	0.96325		affected	0.957769		0.93935		0.84	0.81	0.99		0.99
18S	A	1383		30		85-95		0.9641	0.968184			0.971468		0.949574		0.93	0.88	0.95		0.93
18S	C	1391		28	up	80-90		0.915767	0.910285			0.915608		0.945765		0.9	0.88	0.98		0.89
18S	C	1440						0.684065	0.820636	fractional	affected	0.355763	fractional
18S	U	1442		61		>90		0.953815	0.946411			0.920779		0.926037		0.85	0.79	0.92		0.87
18S	G	1447		127		<80	variable	0.834427	0.876146	fractional	affected	0.727258	fractional	0.0896801	fractional	0.16	0.07	0.67	fractional	0.71	fractional
18S	G	1490		25		>90		0.967036	0.968131			0.970903		0.963593		0.94	0.94	0.99		0.97
18S	A	1678		82		80-90	variable	0.909429	0.907377			0.925338		0.938229		0.9	0.88	0.98		0.98		1678
18S	C	1703		43		>90		0.959191	0.969964			0.972272		0.962287		0.94	0.91	0.94		0.94		1703	1703
18S		1710*																						1710
18S	U	1804		20		>90		0.943865	0.966192			0.920864		0.941231		0.91	0.9	0.79	fractional	0.83	fractional
28S	A	398	389	26		80-90	variable	0.946121	0.97253			0.961963		0.943325		0.89	0.86	0.99		0.98		398
28S	A	400	391	81		80-90		0.950138	0.955769			0.955211		0.958105		0.92	0.89	0.99		0.97
28S	G	1316	1303	21		80-90	variable	0.8734	0.927424		affected	0.818928	fractional	0.715728	fractional	0.63	0.54	0.67	fractional	0.68	fractional	1316
28S	A	1326	1313	18, 18A, 18B, 18C		75-85	variable	0.96681	0.978914			0.979659		0.869306		0.79	0.67	0.97		0.95		1326
28S	C	1340	1327	104		80-90	variable	0.913428	0.900097			0.896863		0.79209	fractional	0.69	0.64	0.92		0.95
28S	G	1522	1509	2		80-90		0.927921	0.944166			0.953966		0.904801		0.83	0.82	0.98		0.96		1522
28S	A	1524	1511	32A, 32B, 51		80-90		0.932549	0.949023			0.95556		0.92733		0.92	0.83	0.97		0.98		1524
28S	A	1534	1521	77, 80	up	>90		0.973862	0.981283			0.979033		0.968152		0.94	0.92	0.97		0.96		1534
28S	G	1625	1612	80		>90		0.925803	0.941805			0.953274		0.982689		0.96	0.95	0.98		0.96		1625
28S	G	1760	1748	73A		>90		0.932476	0.955599			0.957763		0.904006		0.89	0.87	0.92		0.93
28S	A	1871	1858	38A, 38B		>90		0.935169	0.984928		affected	0.941931		0.923799		0.9	0.84	0.97		0.97		1871
28S	C	1881	1868	48		85-90	variable	0.628099	0.590233	fractional		0.51138	fractional	0.585057	fractional	0.47	0.28	0.63	fractional	0.64	fractional
28S	G	1883*																						Gm1883
28S	C	2351	2338	24		>90		0.96202	0.975675			0.96131		0.911971		0.86	0.79	0.97		0.97
28S	A	2363	2350	76	up	85-95	variable	0.977737	0.990263			0.985597		0.835491	fractional	0.6	0.56	0.98		0.97		2363
28S	G	2364	2351	/		>90		0.988915	0.994111			0.995216		0.963477		0.91	0.88	0.99		0.99		2364
28S	C	2365	2352	24		85-95	variable	0.946876	0.975463			0.956558		0.576303	fractional	n.d.	n.d.	0.93		0.86		2365
28S	A	2401	2388	68		>90		0.947164	0.95129			0.892655		0.649147	fractional	0.69	0.54	0.71	fractional	0.83	fractional	2401
28S	U	2415	2402	143, 144		80-90	variable	0.908611	0.955167			0.807542	fractional	0.634632	fractional	0.52	0.36	0.7	fractional	0.83	fractional
28S	C	2422	2409	5		80-90	variable	0.900814	0.937301			0.876269		0.927138		0.82	0.78	0.98		0.9		2422
28S	G	2424	2411	6		>90		0.947083	0.963702			0.942796		0.962639		0.91	0.89	0.99		0.96		2424
	G	2050*																						Gm2050
28S	G	2773*																						Gm2773
28S	A	2787	2774	99		80-85	variable	0.89202	0.91951			0.862476		0.76721	fractional	0.8	0.75	0.71	fractional	0.92
28S	C	2804	2791	55		>90		0.970836	0.979579			0.92816		0.933547		0.9	0.88	0.89	fractional	0.93		2804
28S	A	2815	2802	95		80-90	variable	0.981773	0.987996			0.97522		0.896706		0.83	0.77	0.96		0.91
28S	C	2824	2811	95		80-90		0.942891	0.937153			0.934921		0.884983		0.68	0.58	0.94		0.9
28S	U	2837	2824	34		80-90		0.960889	0.971389			0.96071		0.935942		0.89	0.87	0.99		0.99
28S	C	2861	2848	50A, 50B	down	80-90	variable	0.94002	0.969448			0.891279		0.876277		0.83	0.8	0.85	fractional	0.93		2861
28S	G	2876	2863	50A, 50B	down	80-90	variable	0.924052	0.960425			0.879566		0.833729	fractional	0.84	0.82	0.76	fractional	0.8	fractional
28S	G	3627	3606	?		80-91		0.899799	0.962459		affected	0.838505	fractional
28S	C	3701	3680	88, 88A, 88B, 88C		70-80	variable	0.967288	0.966412			0.967733		0.901627		0.88	0.82	0.99		0.98		3701
28S	A	3718	3697	37		85-95		0.93208	0.936642			0.944343		0.905221		0.88	0.85	0.94		0.95		3718
28S	A	3724	3703	36C		>90		0.974827	0.968586			0.980734		0.954517		0.94	0.91	1		0.99		3723
28S	G	3744	3723	87		80-90	variable	0.851507	0.896798	fractional		0.897241		0.778798	fractional	0.71	0.55	0.9		0.94
28S	A	3760	3739	46	down in breast/ up in leukemia	70-90	variable	0.974943	0.985301			0.983679		0.950252		0.89	0.86	0.98		0.97
28S	A	3785	3764	15A, 15B		75-85		0.930255	0.927144			0.962211		0.91318		0.9	0.82	1		0.99		3785
28S	G	3792	3771	15A		>90		0.954639	0.966526			0.962024		0.990447		0.98	0.97	1		0.99				Gm3792
28S	C	3808	3787	10	up	85-95		0.926138	0.950618			0.919564		0.938667		0.9	0.89	0.95		0.95
28S	Ψ	3818	3797	17, snoRA48		80-90	variable	0.920747	0.933587			0.939049		0.954193		0.95	0.92	0.97		0.91
28S	A	3825	3804	30		>90		0.935492	0.949843			0.967502		0.955317		0.92	0.88	0.88		0.91		3825
28S	A	3830	3809	79		>90		0.950513	0.963119			0.960444		0.903675		0.75	0.64	0.99		0.99
28S	C	3841	3820	74		80-90		0.922228	0.827474	fractional		0.901815		0.963157		0.91	0.9	0.94		0.93
28S	A	3867	3846	92		80-90	variable	0.854651	0.882331			0.66031	fractional	0.884587		0.82	0.83	0.64	fractional	0.49	fractional	3867
28S	C	3869	3848	53, 53_92		>90		0.958928	0.960513			0.908005		0.850078	fractional	0.87	0.81	0.84	fractional	0.88		3869
28S	C	3887	3866	47		80-90		0.967701	0.977604			0.973929		0.956639		0.91	0.89	0.99		0.97		3887
28S	G	3899	3878	12, 12B		>90		0.959065	0.972977			0.970808		0.957723		0.9	0.89	0.97		0.94
28S	U	3925	3904	52		80-90		0.83802	0.833084	fractional		0.857694		0.886221		0.73	0.61	0.74	fractional	0.71	fractional
28S	G	3944	3923	111, 111B		80-90	variable	0.84037	0.807964	fractional		0.795754	fractional	0.861428		0.7	0.57	0.88	fractional	0.8	fractional
28S	G	4042	4020	102		>90	variable	0.706107	0.722496	fractional		0.602447	fractional	0.65398	fractional	0.74	0.61	0.59	fractional	0.68	fractional
28S	C	4054	4032	75		80-90	variable	0.905288	0.893115			0.9504		0.934777		0.92	0.89	0.98		0.97
28S	G	4196	4166	31		85-90		0.960096	0.966826			0.964959		0.973252		0.94	0.93	0.98		0.96			4196
28S	U	4227	4197	/		85-95		0.974116	0.98289			0.956259		0.940025		0.88	0.85	0.96		0.96
28S	G	4228	4198	58A, 58B, 58C		>90		0.978826	0.980904			0.965688		0.945946		0.89	0.86	0.98		0.97
28S	U	4306	4276	41		>90		0.915481	0.947648			0.89254		0.917836		0.79	0.78	0.92		0.79	fractional	4306
28S	G	4370	4340	60		80-90	variable	0.872354	0.886537			0.869292		0.960351		0.92	0.91	0.95		0.95		4370
28S	G	4392	4362	1A, 1B, 1C	down	>90		0.954014	0.961875			0.951495		0.963717		0.89	0.86	0.99		0.99
28S	C	4456	4426	49A, 49B		>90	variable	0.933868	0.958284			0.892288		0.917809		0.74	0.71	0.94		0.95
28S	G	4494	4464	69		80-90	variable	0.932965	0.931965			0.926632		0.942204		0.9	0.81	0.96		0.93		4494
28S	U	4498	4468	62A, 62B		>90		0.948529	0.967801			0.894749		0.981693		0.93	0.93	0.98		0.98
28S	G	4499	4469	made by SPB1 in yeast cells		>90		0.926442	0.925309			0.923156		0.918313		0.75	0.75	0.99		0.99
28S	A	4523	4493	29		>90		0.973659	0.98673			0.982244		0.929613		0.86	0.8	0.99		0.99		4523
28S	C	4536	4506	35A, 35B	up in leukemia / down in Head&neck	>90		0.939214	0.950501			0.950797		0.973847		0.95	0.94	0.89		0.93		4536
28S	A	4571	4541	63		75-85	variable	0.833075	0.842554	fractional		0.830071	fractional	0.815833	fractional	0.8	0.66	0.86		0.87		4571
28S	A	4590	4560	119		>90		0.901147	0.929021			0.75224	fractional	0.462951	fractional	0.62	0.51	0.56	fractional	0.55	fractional
28S	G	4618	4588	91A, 91B	down	80-90	variable	0.841621	0.880265	fractional		0.844229	fractional	0.590259	fractional	0.64	0.45	0.85	fractional	0.78	fractional
28S	U	4620	4590	72	up	75-85	variable	0.76004	0.785099	fractional		0.719148	fractional	0.92156		0.67	0.57	0.84	fractional	0.75	fractional	4620
28S	G	4623	4593	78	up	70-75	variable	0.83625	0.673077	fractional	affected	0.933171		0.962148		0.91	0.88	0.96		0.89		4623
28S	G	4637	4607	121A, 121B	down in HCC	80-90	variable	0.847233	0.813453	fractional		0.846755	fractional	0.738756	fractional	0.68	0.58	0.8	fractional	0.73	fractional	4637
28S	G	4870																						Gm4870
5.8S	U	14	14	71		80-90	variable	0.839948	0.879675	affected		0.639736	fractional	0.802347	fractional	0.73	0.71					14
5.8S	G	75	75	96A, 96B		85-95		0.930362	0.922856			0.953881		0.951789		0.89	0.83
